# Supplementary material for: Automatic longitudinal assessment of brain metastases improves detection of disease progression
Source: Neurooncol Adv. 2026 Feb 11;8(1):vdag036. doi: 10.1093/noajnl/vdag036 (PMC13082478; doi:10.1093/noajnl/vdag036)
Supplement: vdag036_Supplementary_Data [file vdag036_supplementary_data.zip]

Archive with 3 entries (3 files):
- AILTT_T1.tiff
- AILTT_S2.tiff
- AILTT_S1.tiff
